# Supplementary material for: Genomic Insights of Emerging Multidrug-Resistant OXA-48-Producing ST135 Proteus mirabilis
Source: Antibiotics (Basel). 2025 Jul 25;14(8):750. doi: 10.3390/antibiotics14080750 (PMC12383092; doi:10.3390/antibiotics14080750)
Supplement: Supplementary file 1 [file antibiotics-14-00750-s001.zip]

Archive with 1 entries (1 files):
- antibiotics-3726930-supplementary.pdf
